# Supplementary material for: Integrin α3β1 in hair bulge stem cells modulates CCN2 expression and promotes skin tumorigenesis
Source: Life Sci Alliance. 2020 May 18;3(7):e202000645. doi: 10.26508/lsa.202000645 (PMC7240742; doi:10.26508/lsa.202000645)
Supplement: Supplementary file 2 [file LSA-2020-00645_SdataF3.xlsx]

## Sheet: Fig2a
genotype	mouse number	wound number	length of left neoepidermal tail cut 1	length of right neoepidermal tail cut 1	length of left neoepidermal tail cut 2	length of right neoepidermal tail cut 2	AVERAGE length of neoepidermal tail/wound
K19 Itga3 KO	1	1	351.775	350.128	479.143	577.53	439.644
		2	1031.11	na	685.194	878.93	865.079
		3	na	409.81	282.009	355.23	349.016
		4	356.553	499.804	428.856	269.45	388.666
	2	1	381.915	667.001	927.073	726.929	675.73
		2	442.895	611.606	346.419	313.129	428.512
		3	1027.01	1233.72	na	na	1130.36
		4	638.901	901.2	1049.99	650.183	810.07
	3	1	520.412	510.418	na	na	515.415
		2	556.843	1018.71	na	na	787.778
		3	na	na	621.844	783.244	702.544
		4	741.342	765.406	680.885	na	729.211
	4	1	941.629	587.73	na	na	764.679
		2	444.23	na	573.835	803.203	607.089
		3	249.84	359.241	324.379	374.382	326.961
		4	1328.02	729.662	na	na	1028.84
	5	1	337.741	255.962	na	na	296.851
		2	699.898	485.305	725.686	857.623	692.128
		3	365.665	566.339	457.454	448.999	459.614
		4	473.129	740.338	na	na	606.733
K19 Itga3 WT	1	1	469.645	325.364	na	na	397.505
		2	373.643	669.519	na	na	521.581
		3	na	731.129	na	na	731.129
		4	597.712	525.542	na	na	561.627
	2	1	794.294	922.985	724.987	611.064	763.332
		2	582.433	1142.34	832.555	656.202	803.382
		3	na	325.916	399.148	624.671	449.912
		4	1099.95	1116.46	808.558	450.035	868.752
	3	1	706.237	1029.02	503.239	455.252	673.437
		2	816.876	1037.73	514.901	1160.39	882.472
		3	946.043	604.652	na	na	775.348
		4	na	na	672.554	874.339	773.447
	4	1	508.401	397.87	322.495	433.402	415.542
		2	372.851	540.085	309.178	481.113	425.807
		3	492.422	397.664	942.794	499.883	583.191
		4	621.655	667.739	541.784	682.501	628.42
	5	1	686.996	461.717	600.504	417.328	541.636
		2	907.519	815.809	695.941	919.427	834.674
		3	1074.93	908.102	556.009	514.509	763.389
		4	470.51	492.177	472.942	397.759	458.347
	5	1	496.358	na	546.167	543.142	528.556
		2	350.821	706.427	439.501	427.749	481.125
		3	656.669	447.516	512.302	624.708	560.299
		4	873.617	918.733	354.267	369.412	629.007

## Sheet: Fig2b
genotype	mouse number	number of open wounds	number of closed wounds	% of closed wounds
K19 Itga3 KO	1	2	2	50
	2	3	1	25
	3	3	1	25
	4	3	1	25
K19 Itga3 WT	1	3	1	25
	2	3	1	25
	3	3	1	25
	4	3	1	25

## Sheet: Fig2c
mouse genotype	mouse number	wound number	slide number	GFP positive area neopepidermis	total area neoepidermis	% of GFP area/neoepidermis
K19 Itga3 KO	1	1	1	0	42189
			2	0	55881
			3	869	71129
			4	0	38039
			5	0	41921
			6	0	48553
			7	0	60726
			8	495	99799
			9	174	103445
			10	140	146563
			SUM	1678	708245	0.236924
		2	1	0	40076
			2	589	30105
			3	347	26647
			4	1166	54694
			5	252	36482
			6	0	30037
			7	0	34808
			8	451	31566
			9	2621	49914
			10	0	42392
			SUM	5426	376721	1.44032
		3	1	240	123099
			2	1905	75428
			3	2396	90848
			4	389	105042
			5	1266	67410
			6	1757	87965
			7	0	44724
			8	1261	124475
			9	na	na
			10	na	na
			SUM	9214	718991	1.28152
		4	1	888	143618
			2	3559	153933
			3	0	97937
			4	3585	93649
			5	106	66827
			6	1045	111576
			7	2754	122605
			8	0	76004
			9	0	50076
			10	688	134618
			SUM	12625	1050843	1.20142
	2	1	1	0	71519
			2	0	78343
			3	0	48727
			4	1661	52235
			5	3766	54626
			6	0	37716
			7	0	37304
			8	0	33748
			9	0	33157
			10	0	47394
			SUM	5427	494769	1.09688
		2	1	2800	90960
			2	687	254923
			3	188	28897
			4	0	21750
			5	0	16259
			6	0	30597
			7	0	24247
			8	0	29801
			9	437	31883
			10	903	71681
			SUM	5015	600998	0.834445
		3	1	0	127051
			2	0	110206
			3	265	55024
			4	0	26007
			5	0	71587
			6	0	50675
			7	0	69070
			8	na	na
			9	na	na
			10	na	na
			SUM	265	509620	0.0519995
		4	1	0	56355
			2	1239	58635
			3	666	34875
			4	0	29638
			5	5669	105940
			6	0	14726
			7	0	19185
			8	na	na
			9	na	na
			10	na	na
			SUM	7574	319354	2.37166
	3	1	1	0	40943
			2	2826	67176
			3	0	50773
			4	1304	79953
			5	0	40795
			6	0	11889
			7	0	30358
			8	0	33009
			9	692	24575
			10	0	20913
			SUM	4822	400384	1.20434
		2	1	327	39828
			2	2294	40283
			3	1283	80596
			4	0	77312
			5	0	46444
			6	0	29384
			7	450	29130
			8	0	52843
			9	530	44623
			10	1740	52128
			SUM	6624	492571	1.34478
		3	1	1948	64533
			2	0	46825
			3	461	42962
			4	1207	55614
			5	2443	51711
			6	671	74281
			7	3395	238092
			8	107	125812
			9	0	21666
			10	na	na
			SUM	10232	721496	1.41816
		4	1	474	9402
			2	6479	45787
			3	4518	53567
			4	2095	37119
			5	2731	34623
			6	1757	33660
			7	899	43283
			8	107	31076
			9	4367	57759
			10	2615	87236
			SUM	26042	433512	6.00722
	4	1	1	0	25309
			2	0	28086
			3	0	25849
			4	0	35154
			5	100	46995
			6	80	48603
			7	3857	125446
			8	165	29511
			9	817	41820
			10	705	49002
			SUM	5724	455775	1.25588
		2	1	0	62604
			2	1741	82499
			3	299	48756
			4	320	71671
			5	1432	113614
			6	545	57199
			7	837	42532
			8	258	31741
			9	1792	133856
			10	2688	117713
			SUM	9912	762185	1.30047
		3	1	266	81471
			2	0	47258
			3	5231	88199
			4	716	55144
			5	5753	63763
			6	0	50035
			7	0	78029
			8	495	49934
			9	0	53920
			10	1366	67387
			SUM	13827	635140	2.177
		4	1	0	63164
			2	1251	120659
			3	2420	88223
			4	1949	115788
			5	4585	119512
			6	2002	69548
			7	448	72424
			8	610	64853
			9	3273	182064
			10	793	148023
			SUM	17331	1044258	1.65965
	5	1	1	0	28542
			2	209	35500
			3	0	22825
			4	0	19680
			5	404	44217
			6	0	51679
			7	485	34519
			8	0	33788
			9	0	32716
			10	0	29706
			SUM	1098	333172	0.32956
		2	1	0	20833
			2	0	32292
			3	0	45946
			4	0	49305
			5	0	107720
			6	0	69745
			7	0	30940
			8	0	24833
			9	0	79857
			10	2528	29869
			SUM	2528	491340	0.514511
		3	1	0	12154
			2	0	38339
			3	0	41092
			4	279	36130
			5	181	42281
			6	174	31732
			7	0	24537
			8	0	43238
			9	0	55594
			10	0	42118
			SUM	634	367215	0.172651
		4	1	733	31478
			2	0	41158
			3	0	33300
			4	0	31822
			5	1168	63939
			6	2900	48401
			7	0	42964
			8	0	42762
			9	0	36540
			10	0	35658
			SUM	4801	408022	1.17665
K19 Itga3 WT	1	1	1	5981	48284
			2	4566	83862
			3	1510	90805
			4	7458	95788
			5	522	102980
			6	3230	121576
			7	3675	87294
			8	2327	73397
			9	3214	114259
			10	na	na
			SUM	32483	818245	3.96984
		2	1	203	62216
			2	8920	144984
			3	1067	155429
			4	0	115007
			5	80	136540
			6	2111	113451
			7	0	138019
			8	0	130967
			9	2081	105022
			10	na	na
			SUM	14462	1101635	1.31278
		3	1	9888	173005
			2	2501	113283
			3	852	142981
			4	2326	131049
			5	559	113282
			6	53	113421
			7	3520	130563
			8	910	112814
			9	5483	111743
			10	2052	157375
			SUM	28144	1299516	2.16573
		4	1	620	182490
			2	901	184903
			3	461	156698
			4	2025	108283
			5	870	117022
			6	1691	137185
			7	887	100027
			8	0	129420
			9	815	95460
			10	498	122536
			SUM	8768	1334024	0.65726
	2	1	1	0	44472
			2	1473	48721
			3	0	80180
			4	0	46852
			5	na	na
			6	na	na
			7	na	na
			8	na	na
			9	na	na
			10	na	na
			SUM	1473	220225	0.668861
		2	1	2466	72946
			2	325	93288
			3	839	56674
			4	0	45197
			5	308	46697
			6	560	55658
			7	0	64711
			8	0	84099
			9	0	75840
			10	791	146490
			SUM	5289	741600	0.713188
		3	1	1184	135856
			2	3324	107842
			3	3949	176148
			4	3672	99793
			5	1700	148504
			6	4424	240694
			7	314	178631
			8	0	18346
			9	na	na
			10	na	na
			SUM	18567	1105814	1.67903
		4	1	0	46340
			2	0	127161
			3	5530	291444
			4	106	36011
			5	0	49357
			6	0	66012
			7	0	56399
			8	0	85721
			9	4882	43958
			10	na	na
			SUM	10518	802403	1.31081
	3	1	1	638	121893
			2	381	126666
			3	612	122756
			4	0	121497
			5	0	103206
			6	0	112180
			7	0	99307
			8	0	59392
			9	0	80417
			10	0	189101
			SUM	1631	1136415	0.143522
		2	1	0	68814
			2	0	60643
			3	852	62100
			4	0	32650
			5	0	31870
			6	750	48544
			7	0	42379
			8	272	42905
			9	0	37636
			10	na	na
			SUM	1874	427541	0.438321
		3	1	1005	90365
			2	845	88860
			3	271	71457
			4	1104	167470
			5	0	65287
			6	380	84151
			7	246	73660
			8	0	69921
			9	514	95433
			10	na	na
			SUM	4365	806604	0.541158
		4	1	4201	187252
			2	1380	104932
			3	4558	151580
			4	0	98323
			5	423	149276
			6	1232	140762
			7	7600	271466
			8	0	255002
			9	0	35894
			10	na	na
			SUM	19394	1394487	1.39076
	4	1	1	0	42193
			2	0	37743
			3	0	26368
			4	0	23651
			5	0	40611
			6	0	85121
			7	0	98684
			8	0	31128
			9	0	20325
			10	na	na
			SUM	0	405824	0
		2	1	0	32865
			2	0	47006
			3	0	63289
			4	0	60972
			5	0	53965
			6	0	96842
			7	0	94561
			8	0	73583
			9	194	68709
			10	na	na
			SUM	194	591792	0.0327818
		3	1	0	71086
			2	0	55601
			3	0	76265
			4	0	44886
			5	0	48386
			6	0	33392
			7	0	52419
			8	0	83009
			9	0	84209
			10	0	49853
			SUM	0	599106	0
		4	1	0	59405
			2	91	67877
			3	293	53501
			4	2333	85738
			5	0	37805
			6	0	42771
			7	907	50328
			8	0	46817
			9	0	47325
			10	0	65075
			SUM	3624	556642	0.651047
	5	1	1	0	104691
			2	0	78763
			3	0	67973
			4	0	87763
			5	0	70182
			6	398	156562
			7	3896	214271
			8	7348	196447
			9	463	236815
			10	359	97264
			SUM	12464	1310731	0.95092
		2	1	1173	99299
			2	2372	86491
			3	0	139314
			4	695	90783
			5	1547	89741
			6	0	52211
			7	0	77008
			8	350	91496
			9	0	112546
			10	196	103712
			SUM	6333	942601	0.671864
		3	1	788	59202
			2	218	49412
			3	0	64682
			4	0	69297
			5	0	70935
			6	0	77771
			7	1731	63301
			8	2346	154496
			9	0	33413
			10	0	114037
			SUM	5083	756546	0.671869
		4	1	1493	92448
			2	0	45552
			3	0	49022
			4	423	58418
			5	1413	55049
			6	414	136542
			7	479	106523
			8	3248	133790
			9	1508	113698
			10	1097	123021
			SUM	10075	914063	1.10222
	6	1	1	0	51581
			2	1022	91108
			3	981	110377
			4	1122	58921
			5	698	56588
			6	2650	56447
			7	1581	98250
			8	2869	106657
			9	2046	66690
			10	0	156300
			SUM	12969	852919	1.52054
		2	1	0	47090
			2	505	57442
			3	714	99874
			4	0	31863
			5	0	54899
			6	159	67939
			7	0	72088
			8	0	46668
			9	0	149817
			10	0	131809
			SUM	1378	759489	0.181438
		3	1	757	52759
			2	0	36205
			3	0	64314
			4	0	64961
			5	897	64741
			6	0	85360
			7	0	137663
			8	0	153860
			9	0	99256
			10	746	95822
			SUM	2400	854941	0.280721
		4	1	1749	125897
			2	2876	106704
			3	210	125115
			4	2229	105530
			5	306	101646
			6	0	64484
			7	0	33907
			8	0	40410
			9	130	73915
			10	691	110842
			SUM	8191	888450	0.921943

## Sheet: Fig2d
mouse genotype	mouse number	wound number	slide number	GFP positive area neopepidermis	total area neoepidermis	% of GFP area/neoepidermis
K19 Itga3 KO	1	1	1	1224	111892
			2	0	194508
			3	0	139716
			4	0	46878
			5	0	134324
			6	292	182520
			7	3316	208572
			8	3384	217368
			9	1000	242508
			10	0	168896
			SUM	9216	1647182	0.559501
		2	1	352	124436
			2	0	242876
			3	0	149388
			4	0	114476
			5	4364	223776
			6	14648	343640
			7	17060	344048
			8	1232	84704
			9	124	12430
			10	na	na
			SUM	37780	1639774	2.30398
		3	1	1132	262608
			2	964	369868
			3	584	360792
			4	208	479444
			5	492	271816
			6	712	187896
			7	352	186456
			8	468	181392
			9	144	95360
			10	na	na
			SUM	5056	2395632	0.211051
	2	1	1	4072	177568
			2	9296	190472
			3	11268	183568
			4	14436	209140
			5	4696	330476
			6	2192	188179
			7	1700	252200
			8	3484	159336
			9	1516	44704
			10	na	na
			SUM	52660	1735643	3.03403
		2	1	9052	388684
			2	8028	418044
			3	9688	344874
			4	4116	394792
			5	632	237496
			6	0	164912
			7	0	140652
			8	2156	178484
			9	1680	199804
			10	9184	221896
			SUM	44536	2689638	1.65584
		3	1	7764	267012
			2	8948	257920
			3	10144	231680
			4	7436	185008
			5	2800	202128
			6	3904	139932
			7	1180	140172
			8	2324	88259
			9	216	1450020
			10	na	na
			SUM	44716	2962131	1.50959
		4	1	8136	347596
			2	11180	380800
			3	7228	219532
			4	6412	226604
			5	3708	172604
			6	3468	174200
			7	2848	121740
			8	912	122268
			9	0	75160
			10	na	na
			SUM	43892	1840504	2.38478
	3	1	1	3880	255568
			2	5644	221072
			3	4152	229676
			4	4868	239840
			5	15384	275272
			6	5604	242352
			7	7032	312404
			8	2928	184016
			9	3116	131344
			10	2448	63424
			SUM	55056	2154968	2.55484
		2	1	1008	202388
			2	0	153544
			3	1252	228788
			4	624	345736
			5	0	208388
			6	556	270745
			7	1040	259836
			8	0	193244
			9	140	189802
			10	0	99868
			SUM	4620	2152339	0.21465
		3	1	2712	218436
			2	1760	189300
			3	3632	272468
			4	7044	230892
			5	9468	239032
			6	0	192600
			7	4540	191436
			8	3604	292196
			9	6880	185072
			10	na	na
			SUM	39640	2011432	1.97074
		4	1	12132	207316
			2	2120	204552
			3	3140	209116
			4	6896	178386
			5	2380	192942
			6	8932	220932
			7	10924	233248
			8	11672	204072
			9	14056	265092
			10	15320	261288
			SUM	87572	2176944	4.0227
	4	1	1	1992	118992
			2	0	123404
			3	160	243273
			4	0	297724
			5	132	252400
			6	80	313652
			7	0	133872
			8	0	195296
			9	na	na
			10	na	na
			SUM	2364	1678613	0.140831
		2	1	0	124132
			2	0	135312
			3	1776	140988
			4	2336	173708
			5	224	151724
			6	0	119724
			7	0	97696
			8	0	102300
			9	0	170908
			10	0	64368
			SUM	4336	1280860	0.338523
		3	1	1016	270152
			2	20188	423468
			3	23612	297208
			4	0	183324
			5	1387	300744
			6	4752	306348
			7	7704	334472
			8	5256	304208
			9	0	248280
			10	0	239556
			SUM	63915	2907760	2.19808
		4	1	368	160804
			2	2248	215288
			3	0	175876
			4	14272	399448
			5	0	211704
			6	0	284260
			7	0	278132
			8	0	111528
			9	156	99220
			10	na	na
			SUM	17044	1936260	0.880254
K19 Itga3 WT	1	1	1	0	166368
			2	392	299032
			3	3160	335364
			4	0	227516
			5	2188	320032
			6	1276	307892
			7	1512	267889
			8	5632	353044
			9	19500	410292
			10	18996	592212
			SUM	52656	3279641	1.60554
		2	1	1208	259588
			2	704	333596
			3	1240	378128
			4	2200	283992
			5	3032	291944
			6	9344	435408
			7	3964	456640
			8	7140	421400
			9	5020	423188
			10	2868	349956
			SUM	36720	3633840	1.0105
		3	1	1088	242972
			2	692	356524
			3	424	378000
			4	2080	396772
			5	788	285660
			6	984	271316
			7	2164	189636
			8	2408	208932
			9	928	171432
			10	0	245076
			SUM	11556	2746320	0.420781
		4	1	0	317744
			2	0	206228
			3	232	254608
			4	1108	289000
			5	0	87488
			6	0	101400
			7	0	144292
			8	0	222692
			9	0	212820
			10	0	206344
			SUM	1340	2042616	0.0656021
	2	1	1	648	220432
			2	1920	291104
			3	3436	279312
			4	4636	236312
			5	2184	297116
			6	3656	338740
			7	4924	326668
			8	3624	181320
			9	2184	260296
			10	0	146112
			SUM	27212	2577412	1.05579
		2	1	800	206484
			2	364	180736
			3	0	218280
			4	0	334452
			5	768	287880
			6	0	135060
			7	0	72036
			8	196	41460
			9	na	na
			10	na	na
			SUM	2128	1476388	0.144136
		3	1	1360	308024
			2	3724	362016
			3	0	290416
			4	11440	235564
			5	929	269348
			6	2084	280012
			7	6354	273656
			8	1628	230180
			9	0	38404
			10	na	na
			SUM	27519	2287620	1.20295
		4	1	2044	147536
			2	5932	212144
			3	19884	230944
			4	1072	337020
			5	7348	160824
			6	2076	280524
			7	248	202060
			8	260	197556
			9	852	245424
			10	752	129864
			SUM	40468	2143896	1.88759
	3	1	1	864	231984
			2	1828	243612
			3	0	153660
			4	5888	211084
			5	968	292944
			6	3004	275344
			7	2184	185548
			8	654	295540
			9	1812	267084
			10	1544	254544
			SUM	18746	2411344	0.777409
		2	1	2596	227764
			2	2500	286064
			3	308	167044
			4	968	144472
			5	0	39972
			6	832	155948
			7	788	149972
			8	0	197988
			9	0	177908
			10	840	206720
			SUM	8832	1753852	0.503577
		3	1	1025	257208
			2	3532	303504
			3	4920	264484
			4	1444	149760
			5	1000	143308
			6	0	46040
			7	0	175852
			8	3792	362348
			9	992	192272
			10	6512	267168
			SUM	23217	2161944	1.07389
		4	1	15412	249748
			2	6432	298028
			3	1904	257136
			4	4528	348160
			5	2728	193448
			6	1456	366284
			7	6036	262860
			8	2680	314088
			9	4456	248321
			10	6012	342160
			SUM	51644	2880233	1.79305
	4	1	1	0	237216
			2	148	202532
			3	516	202628
			4	0	184980
			5	216	240048
			6	356	256908
			7	184	157048
			8	0	152758
			9	0	247892
			10	424	173772
			SUM	1844	2055782	0.0896982
		2	1	172	205136
			2	680	182644
			3	516	352916
			4	540	291796
			5	468	288912
			6	804	281648
			7	2040	320820
			8	156	152652
			9	428	229412
			10	2140	355704
			SUM	7944	2661640	0.298463
		3	1	0	109384
			2	0	112784
			3	992	143608
			4	1896	138888
			5	1220	140148
			6	644	182452
			7	732	244112
			8	0	211940
			9	0	180104
			10	528	172148
			SUM	6012	1635568	0.367579
		4	1	2296	250448
			2	3832	272180
			3	896	275544
			4	0	139644
			5	1700	302436
			6	1744	344768
			7	280	325200
			8	112	282936
			9	0	178732
			10	0	137060
			SUM	10860	2508948	0.432851
	5	1	1	0	170900
			2	980	230184
			3	1292	244646
			4	604	202648
			5	208	171708
			6	848	198580
			7	na	na
			8	na	na
			9		na
			10	na	na
			SUM	3932	1218666	0.322648
		2	1	na	na
			2	0	58760
			3	3960	103732
			4	5444	233208
			5	1880	233604
			6	1612	264614
			7	1724	232688
			8	1208	250652
			9	3168	282836
			10	540	217440
			SUM	19536	1877534	1.04051
		3	1	3248	241201
			2	6168	151568
			3	1184	124516
			4	1344	145048
			5	1220	155676
			6	516	165644
			7	4708	228765
			8	1520	346512
			9	588	219772
			10	3196	257758
			SUM	23692	2036460	1.16339
